# Supplementary material for: Temperature Sensitive Mutations in Influenza A Viral Ribonucleoprotein Complex Responsible for the Attenuation of the Live Attenuated Influenza Vaccine
Source: Viruses. 2018 Oct 15;10(10):560. doi: 10.3390/v10100560 (PMC6213772; doi:10.3390/v10100560)
Supplement: Supplementary file 1 [file viruses-10-00560-s001.zip]

Archive with 5 entries (4 files):
- FigureS1.pse
- __MACOSX/
- __MACOSX/._FigureS1.pse
- FigureS2.pse
- __MACOSX/._FigureS2.pse
